# Supplementary material for: Neurophysiological, Radiological, and Molecular Biomarkers of Pain-Related Conditions: An Umbrella Review
Source: J Clin Med. 2026 Jan 9;15(2):550. doi: 10.3390/jcm15020550 (PMC12841610; doi:10.3390/jcm15020550)
Supplement: Supplementary file 1 [file jcm-15-00550-s001.zip]

Archive with 1 entries (1 files):
- jcm-4047347-supplementary.pdf
